# Supplementary material for: Characterization of Genome-Wide DNA Methylation and Hydroxymethylation in Mouse Arcuate Nucleus of Hypothalamus During Puberty Process
Source: Front Genet. 2020 Dec 14;11:626536. doi: 10.3389/fgene.2020.626536 (PMC7768033; doi:10.3389/fgene.2020.626536)
Supplement: Supplementary file 3 [file Table_1.xlsx]

## Sheet: Sheet1
Supplementary Table 1. The basic information of sequencing data.
Sample	RNA-seq	RNA-seq	RNA-seq	RNA-seq	RRBS	RRBS	RRBS	RRBS	RRHP	RRHP	RRHP	RRHP
	4-week rep 1	4-week rep 2	8-week rep 1	8-week rep 2	4-week rep 1	4-week rep 2	8-week rep 1	8-week rep 2	4-week rep 1	4-week rep 2	8-week rep 1	8-week rep 2
Total Raw Reads	51886452	46546990	70012146	66664028	189869576	197340152	158953492	156064838	112612856	99217036	121455464	86912542
Total Raw Bases	7782967800	6982048500	10501821900	9999604200	9278231058	9595020550	7804604309	7688359147	5494194382	4840818634	5917781932	4226897635
Total Clean Reads	51797038	46475302	69187982	65820362	187778024	193925602	156167692	155530890	112184534	98843230	121024006	86306430
Total Clean Bases	7712408216	6895740643	10301807886	9797830676	9015407264	9284195286	7522286052	7509480503	5472247970	4821775856	5899249920	4202881244
Mapped Reads	50041984	44917005	65663674	62678379	1.61592e+08	1.64527e+08	1.27018e+08	1.29811e+08	109195847	96462894	118580658	82694455
Mapped Ratio	0.9661	0.9665	0.9491	0.9523	0.8605	0.8484	0.8133	0.8346	0.9734	0.9759	0.9798	0.9581
Uniquely Mapped Reads	42139370	37919149	51825458	46035290	116881012	117387868	94822596	97681152	88602643	73520826	99587656	67957101
Uniquely Mapped Ratio	0.8135	0.8159	0.7491	0.6994	0.622	0.605	0.607	0.628	0.7898	0.7438	0.8229	0.7874
